# Supplementary material for: Effectiveness of self-managed home and community exercise interventions in improving physical activity, body adiposity and related health indices in adults living with HIV: a protocol for a systematic review
Source: Syst Rev. 2022 Mar 3;11:37. doi: 10.1186/s13643-022-01908-5 (PMC8895643; doi:10.1186/s13643-022-01908-5)
Supplement: Supplementary file 2 — Additional file 2. Data Extraction Sheet. Microsoft Excel document with detailed screening and extraction items. [file 13643_2022_1908_MOESM2_ESM.xlsx]

## Sheet: Inclusion assessment
Study ID	Authors	Year of publication	Citation	Report ID	Data Extractor	Date of completed form	Title	Publication type	Country of study	Design								Participants Inclusion Criteria									Participant Exclusion Criteria		Eligibility	Intervention																	Outcomes		Summary Of Assessment for Inclusion

## Sheet: Study xtics and results
Study ID	Aim of Study	Aim of intervention	Start date of study	End date of study	Duration	Recruitment							Participants (results)																											HOME EXERCISE INTERVENTION GROUP
						Origin	Invitation	Number	Assumed risk estimate	Sample size calculation	Unit of randomization	Unit of analysis	Consent	Number randomized	Randomization	Allocation	Blinding	Number allocated	Number/cluster	Baseline imbalances	Details	Completion	Withdrawals	Reason(s)	Accountability	%Treated	Analysis approach	Age entire cohort	Age by intervention group	Sex entire cohort	Sex by intervention group	Race/ethnicity entire cohort	Race/ethnicity by intervention group	Socio-economic status entire cohort	Socio-economic status by intervention group	HIV variables entire cohort	HIV variables by intervention group	Other variables entire cohort	Other variables by ntervention group	Modality	location	sequential stages	Details per group	Other materials used per stage	Duration	Frequency	Intensity	Monitoring intensity	Rest
[truncated: 67 more columns]

## Sheet: Sheet1
Low (unlikely to seriously alter results)
Unclear (raises some doubt about results)
High (seriously weakens confidence in results)
Jounal article
Conference paper
Abstract
Yes
No (exclude)
Unclear
RCT
Controlled before and after
Non-RCT
Interrupted time Series
Methods of an included study
Other
M
F
M & F
Yes
No
Unclear
aerobic
resistance/strength
combined
unclear
outdoor
home
combined
in-person
virtual
none
pedometer
exercise log books
heart rate monitors
other
Physical activity education
Behavioral modification therapy or counselling or motivation
dietary counselling
Other
None
No exercise
Other form or exercise
Other form of therapy
Standard care
Before exercise (single group)
2 primary agree
Unclear, further details required
2 disagree, 3rd excludes
2 disagree, 3rd includes
Individual
cluster/groups
NR
self-report
study assessor
not reported
other (describe)
telephone survey
mail survey
online survey
in-person supervised
in-person unsupervised
routinely collected data
other (describe)
intention-to treat (as randomized)
per protocol (completed allocated regimen)
as treated (irrespective of randomization/allocation)
mean
median
others (precise)
standard deviation
range
min-max
interquartile range
percentiles (precise)
not-applicaple
others (precise)
